# Supplementary material for: Cooperation and Cheating through a Secreted Aminopeptidase in the Pseudomonas aeruginosa RpoS Response
Source: mBio. 2020 Mar 17;11(2):e03090-19. doi: 10.1128/mBio.03090-19 (PMC7078477; doi:10.1128/mBio.03090-19)
Supplement: DATA SET S1 [file mBio.03090-19-sd001.xlsx]

## Sheet: Biolog plate summary
		WT														rpoS5														Difference (WT - rpoS5)
PM1		<>	1	2	3	4	5	6	7	8	9	10	11	12		<>	1	2	3	4	5	6	7	8	9	10	11	12		<>	1	2	3	4	5	6	7	8	9	10	11	12
		A	0	0.0096	0.3016	0	0.6657	0	1.2306	1.2486	0.2661	0.1274	0.0053	0		A	0	0	0.7378	0	0.6701	0	1.0043	1.2968	0.5333	0.0108	0.0052	0		A	0	0.0096	-0.4362	0	-0.00439998	0	0.2263	-0.0482	-0.2672	0.1166	0.000100002	0
		B	0.0321	0.0012	0.883	0.0247	0.0231	1.285	0.1445	0.0141	0.6019	0.0718	1.2549	1.236		B	0.0011	0	0.5431	0	0	1.3939	0.0851	0	0.5853	0.1604	0.9732	1.2635		B	0.031	0.0012	0.3399	0.0247	0.0231	-0.1089	0.0594	0.0141	0.0166	-0.0886	0.2817	-0.0274999
		C	0.0073	0.0057	1.2384	0.0838	1.1072	0.0196	0.7373	0.792	1.202	0.0033	0.000100002	0.000799999		C	0	0	1.2247	0.0808	1.0238	0	0.5678	0.9285	1.087	0	0	0		C	0.0073	0.0057	0.0137001	0.003	0.0834	0.0196	0.1695	-0.1365	0.115	0.0033	0.000100002	0.000799999
		D	1.2281	0.0069	0.0092	0.0907	0.9885	1.2963	0.2518	0.0072	0.000699997	0	0.0025	0.0529		D	1.1949	0.0011	0.00390001	0.0934	0.9234	1.064	0.193	0	0	0	0	0.007		D	0.0332	0.00579999	0.00529999	-0.00270001	0.0650999	0.2323	0.0588	0.0072	0.000699997	0	0.0025	0.0459
		E	1.4038	0.0031	0.0103	0.0291	0.8201	0.0438	0.2356	0.0056	0.0041	0.0397	0.0073	0.045		E	1.5199	0	0	0	0.7426	0.0086	0.2435	0	0	0.025	0	0.1818		E	-0.1161	0.0031	0.0103	0.0291	0.0775	0.0352	-0.00789999	0.0056	0.0041	0.0147	0.0073	-0.1368
		F	0.0461	1.3304	0.0079	0.0595	1.2515	0.6522	1.1986	0.015	0.012	0.0087	0.0125	0.3358		F	0.0126	1.3004	0	0.0991	1.2511	0.6479	1.1917	0	0	0	0.0102	0.7914		F	0.0335	0.0300001	0.0079	-0.0396	0.000399925	0.00429998	0.00690005	0.015	0.012	0.0087	0.00229999	-0.4556
		G	0.0272	0.0171	0.147	0.1024	0.6893	0.0739	0.0843	0.0182	0.1079	0.6474	0.0647	1.3749		G	0.0043	0.0098	0.3972	0.1235	0.5579	0.0055	0.076	0.0009	0.1884	0.681	0.0528	1.2555		G	0.0229	0.0073	-0.2502	-0.0211	0.1314	0.0684	0.0083	0.0173	-0.0805	-0.0336	0.0119	0.1194
		H	0.637	1.541	0.0104	1.5186	0.0532	0.0339	0	0.8062	0	0	0	0.9208		H	1.0209	1.364	0	1.3959	0.0958	0.0145	0	1.145	0	0	0	0.9582		H	-0.3839	0.177	0.0104	0.1227	-0.0426	0.0194	0	-0.3388	0	0	0	-0.0373999
PM2A		<>	1	2	3	4	5	6	7	8	9	10	11	12		<>	1	2	3	4	5	6	7	8	9	10	11	12		<>	1	2	3	4	5	6	7	8	9	10	11	12
		A	0	0.0013	0	0.0021	0	0.0066	0.1456	0.1231	0.0284	0.0221	0	0.0586		A	0	0.0116	0	0	0	0.0178	0.0141	0.0406	0.0144	0.0424	0.0026	0.0617		A	0	-0.0103	0	0.0021	0	-0.0112	0.1315	0.0825	0.014	-0.0203	-0.0026	-0.00309999
		B	0	0.0032	0.0149	0.0022	0.00690001	0.0638	0	0	0.0174	0	0.0141	0.0699		B	0.000399999	0	0.0015	0	0	0.2556	0	0	0.0062	0.0033	0.0033	0.0285		B	-0.000399999	0.0032	0.0134	0.0022	0.00690001	-0.1918	0	0	0.0112	-0.0033	0.0108	0.0414
		C	0	0	0	0.0073	0.0021	0.0035	0.000200003	0.00250001	0.00340001	0	0.002	0.000300005		C	0	0	0	0.00489999	0.0029	0.0054	0.00839999	0.00309999	0.00729999	0.00759999	0.00819999	0.0029		C	0	0	0	0.00240001	-0.000799999	-0.0019	-0.00819999	-0.000599988	-0.00389998	-0.00759999	-0.00619999	-0.00259999
		D	0.000200003	0	0.0013	0.000300005	0	0.0044	0.0021	0	0.00250001	1.3921	0.5604	0.2553		D	0.00309999	0	0	0.002	0.000799999	0.00399999	0.008	0.0059	0.00739999	1.3603	0.2755	0.3878		D	-0.00289999	0	0.0013	-0.00169999	-0.000799999	0.000400007	-0.0059	-0.0059	-0.00489999	0.0318	0.2849	-0.1325
		E	0.3151	0.8391	0.0164	0.7734	0.0302	0	1.2741	0.9843	0.0079	0.154	0	0.0116		E	0.2502	0.6649	0.012	0.816	0.0111	0	1.233	1.046	0	0.117	0	0.0097		E	0.0649	0.1742	0.00440001	-0.0426	0.0191	0	0.0411	-0.0617	0.0079	0.037	0	0.0019
		F	0.4069	0.9204	0.0216	0.0135	0.0351	1.4185	0.0062	0.1911	0.261	0.4069	0.014	0.0081		F	0.3464	0.7772	0.034	0.0081	0.0352	1.3173	0.009	0.3175	0.3062	0.3532	0.0154	0.0087		F	0.0605	0.1432	-0.0124	0.0054	-0.000100002	0.1012	-0.0028	-0.1264	-0.0452	0.0537	-0.00139999	-0.000599995
		G	0.0849	0.0201	1.3527	1.3249	0.1238	1.3488	0	0.8538	0.5623	0.4161	0.1177	0.0102		G	0.1009	0.0348	0	0.8673	0.2576	1.3009	0	0.6304	0.3784	0.2859	0.2126	0.0011		G	-0.016	-0.0147	1.3527	0.4576	-0.1338	0.0479001	0	0.2234	0.1839	0.1302	-0.0949	0.00910001
		H	0.4547	0.1237	1.5635	0.1101	0.6554	0.0167	1.1387	1.7954	0.0393	0.0367	0.0234	0		H	0.5286	0.0641	1.3847	0.0732	0.6018	0.0503	0.9885	1.0471	0.0376	0.0652	0	0		H	-0.0739	0.0596	0.1788	0.0369	0.0536	-0.0336	0.1502	0.7483	0.0017	-0.0285	0.0234	0
PM3B		<>	1	2	3	4	5	6	7	8	9	10	11	12		<>	1	2	3	4	5	6	7	8	9	10	11	12		<>	1	2	3	4	5	6	7	8	9	10	11	12
		A	0	0.451	0.2009	0.038	0.3632	0	0.8576	1.0473	1.0851	1.0728	0.0202	1.008		A	0	0.5544	0.3189	0.3036	0.4323	0	0.7543	0.7973	1.0369	0.9954	0.1039	0.8692		A	0	-0.1034	-0.118	-0.2656	-0.0691	0	0.1033	0.25	0.0482	0.0774	-0.0837	0.1388
		B	1.1182	0.428	0.9919	0.9508	0.5245	0.5882	0.2573	0.7604	1.2739	1.0228	0.5452	0.8586		B	1.0979	0.401	0.4494	0.3276	0.2397	0.2404	0.2951	0.62	1.2646	0.75	0.2759	0.4443		B	0.0203	0.027	0.5425	0.6232	0.2848	0.3478	-0.0378	0.1404	0.00929993	0.2728	0.2693	0.4143
		C	0.9002	0.7275	0.9098	0.4787	0	1.092	0.1972	0.4385	0	0.3012	0	0.7704		C	0.5626	0.3373	0.7099	0.512	0	1.1639	0.2038	0.3329	0.2336	0.3054	0	0.6751		C	0.3376	0.3902	0.1999	-0.0333	0	-0.0719001	-0.00659999	0.1056	-0.2336	-0.00420001	0	0.0953
		D	1.0568	0	1.0227	0	0	0	0	0	0.8348	0.0481	1.2529	1.5568		D	0.0812	0	1.1285	0.0715	0.1004	0.0451	0	0	0.7808	0.0656	1.1607	0.7135		D	0.9756	0	-0.1058	-0.0715	-0.1004	-0.0451	0	0	0.054	-0.0175	0.0922	0.8433
		E	1.1353	0.2421	1.2671	0.9826	0.0136	0.0466	0.9052	0	0	0	0.9104	0.1147		E	1.0248	0.3217	1.0502	1.1156	0.3383	0.2418	0.8051	0	0.0875	0.1525	0.5006	0.3811		E	0.1105	-0.0796	0.2169	-0.133	-0.3247	-0.1952	0.1001	0	-0.0875	-0.1525	0.4098	-0.2664
		F	0.016	0.432	0.5268	0.5192	0.4098	0.3773	0.7406	0.4033	0	0.3395	0.4381	0.9858		F	0.3427	0.4949	0.41	0.3779	0.3637	0	0.8319	0.2368	0	0.2819	0.2454	0.9722		F	-0.3267	-0.0629	0.1168	0.1413	0.0461	0.3773	-0.0913	0.1665	0	0.0576	0.1927	0.0135999
		G	0.5409	0.4002	0.7838	0	0.731	0.5225	0.1551	1.0491	0	0	0.9186	0.414		G	0.6376	0.3813	0.8082	0.0473	0.816	0.5859	0.2641	1.074	0.1532	0.0639	0.6671	0.2521		G	-0.0967	0.0189	-0.0244	-0.0473	-0.085	-0.0634	-0.109	-0.0249	-0.1532	-0.0639	0.2515	0.1619
		H	0.2016	0.9145	0.254	0.402	0.8528	0.6948	0.234	0.7535	0.7095	0	0	0.2211		H	0.3464	0.5358	0.3436	0.3507	0.4818	0.2982	0.2509	0.651	0.3907	0.0534	0.0166	0.0401		H	-0.1448	0.3787	-0.0896	0.0513	0.371	0.3966	-0.0169	0.1025	0.3188	-0.0534	-0.0166	0.181
